# Supplementary material for: Telemedicine Strategy to Rescue CPAP Therapy in Sleep Apnea Patients with Low Treatment Adherence: A Pilot Study
Source: J Clin Med. 2021 Sep 13;10(18):4123. doi: 10.3390/jcm10184123 (PMC8470548; doi:10.3390/jcm10184123)
Supplement: Supplementary file 1 [file jcm-10-04123-s001.zip]

Archive with 2 entries (2 files):
- Questionaire.pdf
- Table S2 CPAP compliance (h per night).pdf
